# Supplementary material for: Nardostachys jatamansi Extract and Nardosinone Exert Neuroprotective Effects by Suppressing Glucose Metabolic Reprogramming and Modulating T Cell Infiltration
Source: Cells. 2025 Apr 28;14(9):644. doi: 10.3390/cells14090644 (PMC12071694; doi:10.3390/cells14090644)
Supplement: Supplementary file 1 [file cells-14-00644-s001.zip]

Archive with 28 entries (25 files):
- Supplementary File S1/
- Supplementary File S1/Table S1-the compounds identified in NJ-1A .pdf
- Supplementary File S1/Table S2-primer sequences for quantitative PCR.pdf
- Supplementary File S1/The chromatographic method of NJ-1A.pdf
- Supplementary File S1/The original data of all bar charts/
- Supplementary File S1/The original data of all bar charts/fig10.xlsx
- Supplementary File S1/The original data of all bar charts/fig11.xlsx
- Supplementary File S1/The original data of all bar charts/fig2.xlsx
- Supplementary File S1/The original data of all bar charts/fig3.xlsx
- Supplementary File S1/The original data of all bar charts/fig4.xlsx
- Supplementary File S1/The original data of all bar charts/fig5.xlsx
- Supplementary File S1/The original data of all bar charts/fig5ecar-ocr.xlsx
- Supplementary File S1/The original data of all bar charts/fig6.xlsx
- Supplementary File S1/The original data of all bar charts/fig7.xlsx
- Supplementary File S1/The original data of all bar charts/fig8.xlsx
- Supplementary File S1/The original data of all bar charts/fig9.xlsx
- Supplementary File S1/The original pictures of Western blot, Immunofluorescence and Immunohistochemistry/
- Supplementary File S1/The original pictures of Western blot, Immunofluorescence and Immunohistochemistry/fig10-Immunofluorescence.zip
- Supplementary File S1/The original pictures of Western blot, Immunofluorescence and Immunohistochemistry/fig10-Westernblot.zip
- Supplementary File S1/The original pictures of Western blot, Immunofluorescence and Immunohistochemistry/fig11-Immunohistochemistry.zip
- Supplementary File S1/The original pictures of Western blot, Immunofluorescence and Immunohistochemistry/fig2-Westernblot.zip
- Supplementary File S1/The original pictures of Western blot, Immunofluorescence and Immunohistochemistry/fig3-fluorescence images.zip
- Supplementary File S1/The original pictures of Western blot, Immunofluorescence and Immunohistochemistry/fig4-Immunofluorescence.zip
- Supplementary File S1/The original pictures of Western blot, Immunofluorescence and Immunohistochemistry/fig4-Westernblot.zip
- Supplementary File S1/The original pictures of Western blot, Immunofluorescence and Immunohistochemistry/fig6-Electrophoresis and protein chip.zip
- Supplementary File S1/The original pictures of Western blot, Immunofluorescence and Immunohistochemistry/fig8-Westernblot.zip
- Supplementary File S1/The original pictures of Western blot, Immunofluorescence and Immunohistochemistry/fig9-Immunohistochemistry.zip
- Supplementary File S1/The original pictures of Western blot, Immunofluorescence and Immunohistochemistry/fig9-Westernblot.zip
