# Supplementary material for: Nardostachys jatamansi Extract and Nardosinone Exert Neuroprotective Effects by Suppressing Glucose Metabolic Reprogramming and Modulating T Cell Infiltration
Source: Cells. 2025 Apr 28;14(9):644. doi: 10.3390/cells14090644 (PMC12071694; doi:10.3390/cells14090644)
Supplement: Supplementary file 1 [file cells-14-00644-s001.zip › Supplementary File S1/The original data of all bar charts/fig10.xlsx]

## Sheet: Sheet1
	Normalization:other groups/control group
A:	repeat 1	control	mptp	nar-16	nar-80	nj-1a-10	nj-1a-100
	iba1	264842	240062	229389	128897	276440	218569		control	mptp	nar-16	nar-80	nj-1a-10	nj-1a-100
	actin	303296	218609	198107	151749	271214	334746		99.9999	121.717	96.5483	57.2694	65.2558	85.6261
	iba1/actin	0.873213	1.09813	1.1579	0.849409	1.01927	0.65294		100	122.363	91.2277	76.3412	87.4307	35.7433
	Normalization：	1	1.25758	1.32603	0.97274	1.16726	0.747744		100	182.679	150.089	88.7168	77.2819	56.1975
	repeat 2	control	mptp	nar-16	nar-80	nj-1a-10	nj-1a-100		100	122.363	91.2277	76.3412	87.4307	35.7433
	iba1	164398	194025	168426	110647	130162	166130	average	100	137.28	107.273	74.6671	79.3498	53.3275
	actin	445182	431664	472395	523188	540139	525391	SD	4.36125e-05	26.212	24.815	11.2437	9.13126	20.4319
	iba1/actin	0.369283	0.449482	0.356536	0.211486	0.240979	0.316203
	Normalization：	0.999999	1.21717	0.965483	0.572694	0.652558	0.856261		control vs mptp：p=0.0489，95%CI[0.2501 to 74.31]
	repeat 3	control	mptp	nar-16	nar-80	nj-1a-10	nj-1a-100		mptp vs nar-80：p=0.0120,95%CI[16.02 to 109.2]
	iba1	87998	168210	131758	68983	69130	65838		mptp vs nj-1a-10：p=0.0111,95%CI[15.46 to 100.4]
	actin	379055	396637	378144	334939	385317	504649		mptp vs nj-1a-100:p=0.0011,95%CI[41.48 to 126.4]
	iba1/actin	0.232151	0.424091	0.348433	0.205957	0.179411	0.130463
	Normalization：	1	1.82679	1.50089	0.887168	0.772819	0.561975
	repeat 4	control	mptp	nar-16	nar-80	nj-1a-10	nj-1a-100
	iba1	190636	240315	160609	138083	140124	74472
	actin	235644	242763	217618	223580	198107	257543
	iba1/actin	0.809	0.989916	0.738032	0.6176	0.707315	0.289163
	Normalization：	1	1.22363	0.912277	0.763412	0.874307	0.357433
B:	repeat 1	control	mptp	nar-16	nar-80	nj-1a-10	nj-1a-100
	inos	213253	206987	171442	145638	173420	172671
	actin	160538	141554	154526	180463	180015	148354		control	mptp	nar-16	nar-80	nj-1a-10	nj-1a-100
	相比	1.32836	1.46225	1.10947	0.807024	0.963364	1.16391		100	110.079	83.5215	60.7532	72.5225	87.6199
	Normalization：	1	1.10079	0.835215	0.607532	0.725225	0.876199		100	113.338	106.157	95.5402	96.0647	89.6295
	repeat 2	control	mptp	nar-16	nar-80	nj-1a-10	nj-1a-100		100	108.812	71.8472	77.7814	84.5782
	inos	99812	99294	95361	81841	80371	75335		99.9999	107.286	110.912	93.469	68.0624	68.5414
	actin	167415	146946	150672	143680	140329	140980	average	100	109.879	93.1096	81.8859	80.307	81.9303
	相比	0.596195	0.675718	0.632905	0.569606	0.572733	0.534367	SD	4.33013e-05	2.22876	16.0562	14.0004	10.921	9.50284
	Normalization：	1	1.13338	1.06157	0.955402	0.960647	0.896295
	repeat 3	control	mptp	nar-16	nar-80	nj-1a-10	nj-1a-100		control vs mptp:p＜0.001,95%CI[6.730 to 13.03]
	inos	201977	260920	177806	190618	221177	287597		mptp vs nar-80:p=0.0388,95%CI[1.598 to 54.39]
	actin	700582	831736	858407	850051	907065	930870		mptp vs nj-1a-10:p=0.0051,95%CI[11.01 to 48.14]
	相比	0.288299	0.313705	0.207135	0.224243	0.243838	0.308955		mptp vs nj-1a-100:p=0.0106,95%CI[7.895 to 48.00]
	Normalization：	1	1.08812	0.718472	0.777814	0.845782	1.07165
	repeat 4	control	mptp	nar-16	nar-80	nj-1a-10	nj-1a-100
	inos	157152	157127	146363	121447	90643	105693
	actin	506508	472035	425321	418779	429233	497003
	相比	0.310266	0.332872	0.344124	0.290003	0.211174	0.212661
	Normalization：	0.999999	1.07286	1.10912	0.93469	0.680624	0.685414
C:	repeat 1	control	mptp	nar-16	nar-80	nj-1a-10	nj-1a-100
	MHC	99235	127719	151179	86430	106465	135224		control	mptp	nar-16	nar-80	nj-1a-10	nj-1a-100
	ACTIN	419274	365141	424417	462533	487565	459552		100	147.784	150.498	78.9505	92.2587	124.323
	mhc/actin	0.236683	0.34978	0.356204	0.186862	0.218361	0.294252		100	215.061	207.63	116.479	63.4742	136.826
	Normalization：	1	1.47784	1.50498	0.789505	0.922587	1.24323		99.9998	150.74	198.121	89.129	80.7718	62.2503
	repeat 2	control	mptp	nar-16	nar-80	nj-1a-10	nj-1a-100		100	176.247	181.783	139.214	168.53	94.2292
	mhc	62789	136513	113900	52840	38050	69272	average	100	172.458	184.508	105.943	101.259	104.407
	actin	407603	412067	356113	294491	389146	328657	SD	0.000179832	26.9714	21.7028	23.6074	40.168	28.8464
	mhc/actin	0.154044	0.331288	0.319842	0.179428	0.0977782	0.210773
	Normalization：	1	2.15061	2.0763	1.16479	0.634742	1.36826		control vs mptp:p=0.0035,95%CI[34.35 to 110.6]
	repeat 3	control	mptp	nar-16	nar-80	nj-1a-10	nj-1a-100		mptp vs nar-80:p=0.0427,95%CI[1.959 to 131.1]
	mhc	77548	99467	146683	53926	64085	55546		mptp vs nj-1a-10:p=0.0291,95%CI[6.643 to 135.8]
	actin	354059	301269	338029	276238	362244	407395		mptp vs nj-1a-100:p=0.0377,95%CI[3.494 to 132.6]
	mhc/actin	0.219026	0.33016	0.433936	0.195216	0.176911	0.136344
	Normalization：	0.999998	1.5074	1.98121	0.89129	0.807718	0.622503
	repeat 4	control	mptp	nar-16	nar-80	nj-1a-10	nj-1a-100
	mhc	124158	197693	188849	149743	201612	133043
	actin	298563	269731	249817	258658	287673	339522
	mhc/actin	0.415852	0.732927	0.755949	0.578923	0.700837	0.391854
	Normalization：	1	1.76247	1.81783	1.39214	1.6853	0.942292
E:		control	mptp	Nar-80	nj-1a-100			control	mptp	Nar-80	nj-1a-100
		27.59	38.53	29.15	31.79			30.26	59.81	36.98	39.29
		23.16	32.22	28.07	28.1			33.84	48.69	44.49	33.09
		28.54	44.28	24.69	26.4			32.8	52.12	41.17	31.31
		27.62	37.08	31.74	22.35			12.75	41.99	41.66	30.87
	average of control	26.7275					average of control	27.4125
	Normalization：all the data/26.7275*100	103.227	144.159	109.064	118.941		Normalization：all the data/27.4125*100	110.388	218.185	134.902	143.329
		86.6523	120.55	105.023	105.135			123.447	177.62	162.298	120.711
		106.781	165.672	92.3768	98.7747			119.653	190.132	150.187	114.218
		103.339	138.734	118.754	83.6217			46.5116	153.178	151.974	112.613
	average	100	142.279	106.304	101.618		average	100	184.779	149.84	122.718
	SD	7.8376	16.0895	9.46348	12.6926		SD	31.2448	23.4227	9.78556	12.28
		control vs mptp:p=0.0064,95%CI[17.00 to 67.56]						control vs mptp:p=0.0094,95%CI[8.118 to 38.36]
		mptp vs nar-80:p=0.0148,95%CI[8.157 to 63.79]						mptp vs nar-80:p=0.0489,95%CI[0.05170 to 19.10]
		mptp vs nj-1a-100:p=0.0075,95%CI[12.84 to 68.48]						mptp vs nj-1a-100:p=0.0022,95%CI[7.487 to 26.54]
