# Supplementary material for: Nardostachys jatamansi Extract and Nardosinone Exert Neuroprotective Effects by Suppressing Glucose Metabolic Reprogramming and Modulating T Cell Infiltration
Source: Cells. 2025 Apr 28;14(9):644. doi: 10.3390/cells14090644 (PMC12071694; doi:10.3390/cells14090644)
Supplement: Supplementary file 1 [file cells-14-00644-s001.zip › Supplementary File S1/The original data of all bar charts/fig11.xlsx]

## Sheet: Sheet1
A:		control	mptp	nar	nj-1a		B:		control	mptp	nar	nj-1a
		7	19	13	1				10	27	8	5
		8	28	5	8				5	26	3	3
		1	12	4	4				4	17	2	2
		4	21	2	6				14	18	3	9
	counts/mm2	5.06512	13.7482	9.40666	0.723589			counts/mm2	7.23589	19.5369	5.78871	3.61795
		5.78871	20.2605	3.61795	5.78871				3.61795	18.8133	2.17077	2.17077
		0.723589	8.68307	2.89436	2.89436				2.89436	12.301	1.44718	1.44718
		2.89436	15.1954	1.44718	4.34153				10.1302	13.0246	2.17077	6.5123
	average	3.61795	14.4718	4.34153	3.43705			average	5.96961	15.919	2.89436	3.43705
	SD	1.98163	4.12509	3.02699	1.87122			SD	2.91127	3.27619	1.69697	1.93991
	control vs mptp:p=0.0063,95%CI[4.389 to 17.32]							control vs mptp:p=0.0077,95%CI[3.758 to 16.14]
	mptp vs nar:p=0.0062,95%CI[3.417 to 16.84]							mptp vs nar:p＜0.001,95%CI[7.888 to 18.16]
	mptp vs nj-1a:p=0.0037,95%CI[4.321 to 17.75]							mptp vs nj-1a:p＜0.00195%CI[7.345 to 17.62]
