# Supplementary material for: Nardostachys jatamansi Extract and Nardosinone Exert Neuroprotective Effects by Suppressing Glucose Metabolic Reprogramming and Modulating T Cell Infiltration
Source: Cells. 2025 Apr 28;14(9):644. doi: 10.3390/cells14090644 (PMC12071694; doi:10.3390/cells14090644)
Supplement: Supplementary file 1 [file cells-14-00644-s001.zip › Supplementary File S1/The original data of all bar charts/fig2.xlsx]

## Sheet: datas
A:Nar	control	lps	mino	nar-2.5	nar-5	nar-10		B:NJ-1A	control	lps	mino	NJ-1A-5	NJ-1A-10	NJ-1A-25		C:IL-6	control	lps	Nar	NJ-1A
cell viability	1.854	1.942	1.939	1.888	1.914	1.972			1.954	1.98	1.945	2.002	1.979	2.008			119.796	3637.97	2008.2	682.471
	1.782	1.901	1.881	1.919	1.889	1.923			1.799	2.002	1.935	1.951	1.939	1.95			110.476	3634.48	2128.19	519.377
	1.788	1.92	1.969	1.989	1.887	1.935			1.815	1.899	1.883	1.859	1.922	1.954			108.146	4171.53	1793.84	687.131
	1.765	1.979	1.923	1.887	1.863	1.756			1.833	1.951	1.933	1.969	1.954	1.924			101.156	4006.1	1636.57	506.562
	1.727	1.901	1.909	1.899	1.874	1.897			1.797	1.835	1.928	1.874	1.952	1.934			97.6615	3240.72	1037.78	576.46
average of control	1.7832							average of control	1.8396							average	107.447	3738.16	1720.92	594.4
Normalization:all the data/1.7832*100	103.97	108.905	108.737	105.877	107.335	110.588		Normalization:all the data/1.8396*100	106.375	107.79	105.885	108.988	107.736	109.315		SD	7.71341	324.909	381.445	77.4873
	99.9327	106.606	105.485	107.616	105.933	107.84			97.9367	108.988	105.341	106.212	105.558	106.157
	100.269	107.672	110.419	111.541	105.821	108.513			98.8078	103.381	102.51	101.203	104.633	106.375			control vs lps：p＜0.001,95%CI[3256 to 4005]
	98.9794	110.98	107.84	105.821	104.475	98.4747			99.7877	106.212	105.232	107.191	106.375	104.742			lps vs Nar：p＜0.001,95%CI[1499 to 2535]
	96.8484	106.606	107.055	106.494	105.092	106.382			97.8279	99.8966	104.959	102.02	106.266	105.286			lps vs nj-1a：p<0.001,95%Cl[2626 to 3662]
average	100							average	1.00147	105.253	104.785	105.123	106.114	106.375
SD:	2.31584	1.64784	1.64929	2.1356	0.959983	4.16838		SD:	3.19289	3.2712	1.1769	3.01322	1.02219	1.58381		TNF-α	control	lps	Nar	NJ-1A
NO	0.065	0.283	0.233	0.273	0.255	0.199		NO	0.056	0.254	0.149	0.208	0.172	0.077			48.7332	4105.12	2906.38	1843.94
	0.061	0.297	0.21	0.273	0.243	0.183			0.055	0.251	0.157	0.204	0.172	0.071			111.641	3651.95	2827.16	1479.3
	0.06	0.303	0.218	0.276	0.267	0.187			0.057	0.267	0.144	0.205	0.16	0.075			109.311	4136.58	2718.82	1666.86
	0.06	0.292	0.226	0.278	0.255	0.209			0.055	0.255	0.15	0.215	0.159	0.069			122.126	3914.07	2450.88	1577.16
	0.06	0.286	0.211	0.266	0.235	0.172			0.057	0.254	0.146	0.201	0.158	0.066			104.651	3551.77	3072.97	1795.01
																average	99.2925	3871.9	2795.24	1672.45
	1.6935	31.3938	24.5818	30.0314	27.5791	19.9497			0.46734	27.4429	13.1377	21.1758	16.2712	3.32838		SD	25.9198	235.409	207.329	134.792
	1.14854	33.3012	21.4483	30.0314	25.9442	17.7698			0.3311	27.0341	14.2276	20.6309	16.2712	2.51094
	1.0123	34.1186	22.5382	30.4401	29.214	18.3148			0.60358	29.214	12.4565	20.7671	14.6363	3.0559			control vs lps：p＜0.001,95%CI[3500 to 4046]
	1.0123	32.62	23.6281	30.7126	27.5791	21.3121			0.3311	27.5791	13.2739	22.1295	14.5001	2.23846			lps vs Nar：p＜0.001,95%CI[727.8 to 1425]
	1.0123	31.8025	21.5845	29.0777	24.8543	16.2712			0.60358	27.4429	12.7289	20.2221	14.3638	1.82974			lps vs nj-1a：p<0.001,95%Cl[1851 to 2548]
average of LPS		32.6472						average of LPS		27.7426
Normalization:all the data/32.64723*100	5.19	96.16	75.3	91.99	84.48	61.11		Normalization:all the data/27.74259*100	1.68456	98.9196	47.3556	76.3296	58.6505	11.9974
	3.52	102	65.7	91.99	79.47	54.43			1.19347	97.4463	51.2843	74.3653	58.6505	9.05085
	3.1	104.51	69.04	93.24	89.48	56.1			2.17564	105.304	44.9001	74.8564	52.7575	11.0152
	3.1	99.92	72.37	94.07	84.48	65.28			1.19347	99.4107	47.8467	79.7672	52.2664	8.06868
	3.1	97.41	66.11	89.07	76.13	49.84			2.17564	98.9196	45.8823	72.892	51.7753	6.59542
average	3.602	100	69.704	92.072	82.808	57.352		average	1.68456	100	47.4538	75.6421	54.8201	9.3455
SD	0.810491	3.02656	3.68273	1.69598	4.60097	5.35745		SD	0.439241	2.73249	2.18299	2.33666	3.14295	1.9545
	control vs lps：p＜0.001,95% CI [92.79 to 100.0]								control vs lps:p＜0.001,95% CI [95.12 to 101.5]
	mino vs lps：p＜0.001,95% CI [23.01 to 37.58]								lps vs. mino:p＜0.001,95% CI [47.85 to 57.24]
	lps vs nar-2.5:p=0.0306,95% CI [0.6445 to 15.21]								lps vs. NJ-1A-5:p＜0.001，95% CI [19.66 to 29.06]
	lps vs. nar-5:p＜0.001,95% CI [9.909 to 24.48]								lps vs. NJ-1A-10：p＜0.001，95% CI [40.48 to 49.88]
	lps vs. nar-10:p＜0.001,95% CI [35.36 to 49.93]								lps vs. NJ-1A-25：p＜0.001，95% CI [85.96 to 95.35]
D:Normalization:other groups/control group						E	TNF-a						IL-6						IL-1β						inos
repeat1	control	lps	Nar	NJ-1A			control	lps	Nar	NJ-1A			control	lps	Nar	NJ-1A			control	lps	Nar	NJ-1A			control	lps	Nar	NJ-1A
iNOS	11455	53700	35413	24945			0.875123	3.72458	2.92556	1.40785			0.996441	180.738	85.2336	18.4926			0.885893	399.761	96.3734	5.93842			1.47723	81.4234	46.5782	19.8294
actin	134651	116747	118324	155600			1.117	4.23926	2.79754	1.31544			1.06766	140.885	70.8736	24.8854			1.14186	351.196	88.452	4.50969			0.931348	59.6013	41.1918	13
inos/actin	0.0850718	0.459969	0.299288	0.160315			1.02302	4.03081	2.82495	1.48345			0.940044	162.58	74.0832	22.3277			0.988514	300.433	91.6039	4.59383			0.726888	43.3097	34.4192	6.89874
Normalization	0.999997	5.40682	3.51806	1.88446			0.930121	4.50105	3.38673	1.56865			1.0179	152.09	72.028	24.689			0.876035	338.508	101.869	4.62963			0.830339	55.5682	39.8264	6.84801
						average of control	0.986314					average of control	1.00551					average of control	0.973077					average of control	0.991452
repeat2	C	L	NAR	NJ-1A		Normalization:all the data/0.986314	0.887267	3.77626	2.96615	1.42738		all the data/1.005511	0.990979	179.747	84.7664	18.3913		Normalization:all the data/0.973077	0.910404	410.822	99.0399	6.10272		Normalization:all the data/0.991452	1.48997	82.1255	46.9798	20.0003
INOS	12415	69234	43911	16352			1.1325	4.29808	2.83636	1.33369			1.06181	140.113	70.4852	24.749			1.17346	360.913	90.8993	4.63446			0.939378	60.1151	41.5469	13.1121
ACTIN	179878	186945	177959	169430			1.03721	4.08674	2.86415	1.50403			0.934891	161.689	73.6772	22.2053			1.01586	308.745	94.1384	4.72093			0.733155	43.6831	34.7159	6.95822
inos/actin	0.069019	0.370344	0.246748	0.0965118			0.943027	4.5635	3.43372	1.59042			1.01232	151.257	71.6333	24.5537			0.900273	347.874	104.688	4.75772			0.837498	56.0473	40.1697	6.90705
Normalization	1	5.36583	3.57507	1.39834		average	1	4.18115	3.0251	1.46388		average	1	158.201	75.1405	22.4748		average	1	357.089	97.1913	5.05396		average	1	60.4927	40.8531	11.7444
						SD	0.0934004	0.288407	0.24082	0.0947434		SD	0.0455314	14.593	5.67389	2.56132		SD	0.1099	36.4826	5.20875	0.607153		SD	0.292128	13.8784	4.36319	5.39302
repeat3	C	L	NAR	NJ-1A			control vs lps:p＜0.001,95% CI [2.753 to 3.609]						control vs lps:p＜0.001,95% CI [136.6 to 177.8]						control vs lps:p＜0.001,95% CI [304.5 to 407.6]						control vs lps:p＜0.001,95% CI [39.88 to 79.10]
INOS	21040	89662	57794	31649			lps vs. Nar：p＜0.001,95% CI [0.6785 to 1.634]						lps vs. Nar：p＜0.001,95% CI [63.51 to 102.6]						lps vs. Nar：p＜0.001,95% CI [214.5 to 305.3]						lps vs. Nar：p=0.0446,95% CI [0.5196 to 38.76]
ACTIN	196808	205431	187897	192084			lps vs. NJ-1A：p＜0.001,95% CI [2.240 to 3.195]						lps vs. NJ-1A：p＜0.001,95% CI [116.2 to 155.3]						lps vs. NJ-1A：p＜0.001,95% CI [306.6 to 397.5]						lps vs. NJ-1A：p<0.001,95% CI [29.63 to 67.87]
inos/actin	0.106906	0.436458	0.307583	0.164766		F:	Arg1						CD206
Normalization	1	4.08263	2.87714	1.54123			control	lps	Nar	NJ-1A			control	lps	Nar	NJ-1A
							0.978147	0.994026	0.767289	0.906536			0.707166	0.858551	0.688686	0.481318
inos/actin	Control	LPS	Nar	NJ-1A			1.10078	1.06218	0.899251	0.659016			1.2459	0.604141	0.547633	0.604287
	99.9997	540.682	351.806	188.446			0.92876	0.836404	0.943102	0.876832			1.13505	0.551637	0.75132	0.656631
	100	536.583	357.507	139.834			0.872579	0.75628	0.893631	0.707845			1.12443	0.473019	0.531641	0.767432
	100	408.263	287.714	154.123		average of control	0.970067					average of control	1.05314
average	100	495.176	332.342	160.801		Normalization:all the data/0.970067*100	100.833	102.47	79.0965	93.4509		Normalization:all the data/1.053137*100	67.1485	81.5232	65.3938	45.7033
SD	0.000192214	61.4794	31.6428	20.4			113.475	109.496	92.6999	67.9351			118.304	57.3659	52.0002	57.3797
							95.7419	86.2213	97.2203	90.3888			107.778	52.3803	71.3412	62.35
	control vs lps:p＜0.001，95% CI [274.5 to 515.9]						89.9504	77.9616	92.1206	72.9687			106.769	44.9152	50.4817	72.8711
	lps vs. Nar：p=0.0140，95% CI [43.67 to 282.0]					average	100	94.0371	90.2843	81.1859		average	100	59.0462	59.8042	59.576
	lps vs. NJ-1A：p＜0.001,95% CI [ 215.2 to 453.5]					SD	8.68023	12.5458	6.7543	10.9342		SD	19.4973	13.7128	8.83399	9.76896
							control vs lps:p=0.5236,95% CI [-27.52 to 15.59]						control vs lps:p=0.0248,95% CI [-74.63 to -7.279]
							lps vs. Nar：p=0.8696,95% CI [-18.38 to 25.89]						lps vs. Nar：p=0.9947,95% CI [-24.19 to 22.67]
							lps vs. NJ-1A：p=0.2703,95% CI [-9.282 to 34.98]						lps vs. NJ-1A：p=0.2703,95% CI [-23.96 to 22.90]
