# Supplementary material for: Nardostachys jatamansi Extract and Nardosinone Exert Neuroprotective Effects by Suppressing Glucose Metabolic Reprogramming and Modulating T Cell Infiltration
Source: Cells. 2025 Apr 28;14(9):644. doi: 10.3390/cells14090644 (PMC12071694; doi:10.3390/cells14090644)
Supplement: Supplementary file 1 [file cells-14-00644-s001.zip › Supplementary File S1/The original data of all bar charts/fig3.xlsx]

## Sheet: Sheet1
B-ROS	control	LPS	Nar	NJ-1A
	473000	494000	301808	296668
	541000	622000	506000	269106
	489000	613000	441000	345562
	419000	582000	407000	285007
average of control group	480500
Normalization:all the data/480500*100	98.4391	102.81	62.8112	61.7415
	112.591	129.448	105.307	56.0054
	101.769	127.575	91.7794	71.9172
	87.2008	121.124	84.7034	59.3147
average	100	120.239	86.1503	62.2447
SD	9.05427	10.5262	15.3742	5.94398
	control vs lps：p=0.0450，95％Cl[0.6242 to 39.85]
	lps vs. Nar：p=0.0091，95％Cl[9.988 to 58.19]
	lps vs. NJ-1A:p＜0.001，95％Cl[33.89 to 82.10]
