# Supplementary material for: Nardostachys jatamansi Extract and Nardosinone Exert Neuroprotective Effects by Suppressing Glucose Metabolic Reprogramming and Modulating T Cell Infiltration
Source: Cells. 2025 Apr 28;14(9):644. doi: 10.3390/cells14090644 (PMC12071694; doi:10.3390/cells14090644)
Supplement: Supplementary file 1 [file cells-14-00644-s001.zip › Supplementary File S1/The original data of all bar charts/fig4.xlsx]

## Sheet: Sheet1
Normalization:other groups/control group
		C	L	NJ-C1	NJ-1A				C	L	NJ-C1	NJ-1A
repeat 1	p-p65	113285	178568	116927	73610		repeat 1	ikb-α	191837	164756	179804	285497
	p65	301922	215453	216959	148571			p-ikb-α	40141	232777	116809	179247
	p-p65/p65	0.375213	0.828803	0.538936	0.495453			p-ikb-α/ikb-α	0.209245	1.41286	0.649646	0.627842
	Normalization	0.999999	2.20889	1.43635	1.32046			Normalization	1	6.75218	3.10472	3.00051
repeat 2	p-p65	152842	255867	251162	198552		repeat2	ikb-α	96346	86197	90077	140791
	p65	139801	115456	152855	154418			p-ikb-α	10145	88472	48493	57814
	p-p65/p65	1.09328	2.21614	1.64314	1.28581			p-ikb-α/ikb-α	0.105298	1.02639	0.538351	0.410637
	Normalization	1	2.02705	1.50294	1.1761			Normalization	0.999996	9.74751	5.11264	3.89976
repeat 3	p-p65	133238	253129	199387	173990		repeat 3	p-ikb-α	28085	126458	121157	100722
	p65	39649	35952	33786	37124			ikb-α	451716	249119	375464	307672
	p-p65/p65	3.36044	7.04075	5.90147	4.68673			p-ikb-α/ikb-α	0.062174	0.507621	0.322686	0.327368
	Normalization	1	2.09519	1.75616	1.39468			Normalization	1	8.16452	5.19005	5.26535
	p-p65/p65	0.999999	2.20889	1.43635	1.32046			p-ikb-α/ikb-α	0.999996	9.74751	5.11264	3.89976
		1	2.02705	1.50294	1.1761				1	6.75218	3.10472	3.00051
		1	2.09519	1.75616	1.39468				1	8.16452	5.19005	5.26535
	average	1	2.11038	1.56515	1.29708			average	0.999999	8.2214	4.46914	4.05521
	SD	1.98926e-07	0.0750055	0.137774	0.0907528			SD	1.88562e-06	1.2235	0.965305	0.931128
	control vs lps：p＜0.001,95%CI[0.9631 to 1.258]							control vs lps：p＜0.001,95%CI[4.607 to 9.835]
	lps vs. Nar：p=0.0036，95%CI[0.2457 to 0.8448]							lps vs. Nar：p=0.0206，95%CI[0.7514 to 6.753]
	lps vs. NJ-1A：p＜0.001，95%CI[0.5137 to 1.113]							lps vs. NJ-1A：p=0.0130，95%CI[1.165 to 7.167]
