# Supplementary material for: Nardostachys jatamansi Extract and Nardosinone Exert Neuroprotective Effects by Suppressing Glucose Metabolic Reprogramming and Modulating T Cell Infiltration
Source: Cells. 2025 Apr 28;14(9):644. doi: 10.3390/cells14090644 (PMC12071694; doi:10.3390/cells14090644)
Supplement: Supplementary file 1 [file cells-14-00644-s001.zip › Supplementary File S1/The original data of all bar charts/fig5.xlsx]

## Sheet: datas
		GLUT1							HK2
		control	lps	nar	nj-1a				control	lps	nar	nj-1a
		0.83725	2.66977	1.83834	1.30606				0.97149	1.47244	1.09741	0.98996
		0.97043	3.35805	1.8879	1.31155				1.02965	1.87436	1.16702	0.89803
		1.23078	3.76607	2.31115	1.86769				0.9997	1.79512	1.2876	1.09464
	average of control	1.01282						average of control	1.00028
	all the data/1.01282	0.826652	2.63598	1.81507	1.28953			all the data/1.00028	0.971218	1.47203	1.0971	0.989683
		0.958147	3.31554	1.864	1.29495				1.02936	1.87384	1.16669	0.897779
		1.2152	3.7184	2.2819	1.84405				0.99942	1.79462	1.28724	1.09433
	average	1	3.22331	1.98699	1.47618			average	1	1.71349	1.18368	0.993932
	SD	0.161362	0.446685	0.209485	0.260136			SD	0.0237406	0.173778	0.0785467	0.0802995
	control vs lps:p=0.0027,95%CI[1.291 to 3.156]							control vs lps:p=0.0045,95%CI[0.3692 to 1.058]
	lps vs nar:p=0.0152,95%CI[0.3144 to 2.158]							lps vs nar:p=0.0079,95%CI[0.1878 to 0.8719]
	lps vs NJ-1A,p=0.0029,95%CI[0.8252 to 2.669]							lps vs NJ-1A,p=0.0017,95%CI[0.3775 to 1.062]
		pkm2
		control	lps	nar	nj-1a
		0.88655	1.24971	1.46294	1.14269
		1.09244	1.37671	1.15212	0.669727
		1.03253	1.81808	0.754815	0.514682
		1.01065	3.99432	1.14923	0.630581
	average of control	1.00554
	all the data/1.005541	0.881665	1.24282	1.45488	1.13639
		1.08642	1.36913	1.14577	0.666036
		1.02684	1.80806	0.750656	0.511846
		1.00508	3.97231	1.1429	0.627107
	average	1	1.47334	1.12355	0.735345
	SD	0.0745276	0.242236	0.249847	0.238385
	control vs lps:p=0.0265,95%CI[0.08239 to 0.8643]
	lps vs nar:p=0.2393,95%CI[-0.2301 to 0.9296]
	lps vs NJ-1A,p=0.0170,95%CI[0.1581 to 1.318]
