# Supplementary material for: Nardostachys jatamansi Extract and Nardosinone Exert Neuroprotective Effects by Suppressing Glucose Metabolic Reprogramming and Modulating T Cell Infiltration
Source: Cells. 2025 Apr 28;14(9):644. doi: 10.3390/cells14090644 (PMC12071694; doi:10.3390/cells14090644)
Supplement: Supplementary file 1 [file cells-14-00644-s001.zip › Supplementary File S1/The original data of all bar charts/fig5ecar-ocr.xlsx]

## Sheet: Sheet1
A:ecar	Glycolysis	Control	LPS	Nar	NJ-1A		Glycolytic Capacity	Control	LPS	Nar	NJ-1A		Glycolytic Reserve	Control	LPS	Nar	NJ-1A
		54.59	60.59	28.53	20.49			75.1	79.81	42.32	28.28			20.51	19.22	13.8	7.79
		48.88	58.61	46.69	40.54			64.78	68.66	65.66	60.13			15.9	10.05	18.97	19.59
		52.07	59.54	39.7	34.55			67.28	84.4	56.32	50.12			15.21	24.86	16.63	15.56
		53.26	59.58	26.7	26.21			71.59	59.82	37.17	37.5			18.33	15.93	10.47	11.28
		44.76	57.42	25.51	14.39			58.17	83.63	36.4	20.95			13.41	26.21	10.88	6.55
	average of control	50.712					average of control	67.384					average of control	16.672
	Normalization:all the data/50.712*100	107.647	119.479	56.2589	40.4046		Normalization:all the data/67.384*100	111.45	118.44	62.8	41.97		Normalization:all the data/16.672*100	123.02	115.28	82.77	46.73
		96.3874	115.574	92.0689	79.9416			96.14	101.89	97.44	89.23			95.37	60.28	113.78	117.5
		102.678	117.408	78.2852	68.1298			99.85	125.25	83.58	74.38			91.23	149.11	99.75	93.33
		105.024	117.487	52.6503	51.684			106.24	88.77	55.16	55.65			109.94	95.55	62.8	67.66
		88.2631	113.228	50.3037	28.3759			86.33	124.11	54.02	31.09			80.43	157.21	65.26	39.29
	average:	100	116.635	65.9134	53.7072		average:	100.002	111.692	70.6	58.464		average:	99.998	115.486	84.872	72.902
	SD:	6.95268	2.10453	16.4314	18.5418		SD:	8.62358	14.1779	17.1055	21.1148		SD:	14.9001	35.5434	19.6634	29.1496
	control vs lps：p=0.0018,95%CI[8.259 to 25.01]						control vs lps：p=0.1965,95%CI[-7.444 to 30.82]						control vs lps：p=0.4448，95% CI[9.778 to 72.41]
	lps vs nar：p＜0.001，95% CI[25.32 to 76.12]						lps vs nar：p=0.0121，95% CI[9.778 to 72.41]						lps vs nar：p=0.2662,95% CI[-20.47 to 81.69]
	lps vs NJ-1A,p＜0.001，95% CI[37.53 to 88.33]						lps vs NJ-1A,p=0.0021，95% CI[21.91 to 84.54]						lps vs NJ-1A：p=0.1036，95% CI[-8.495 to 93.66]
ocr:		Control	LPS	Nar	NJ-1A			Control	LPS	Nar	NJ-1A			Control	LPS	Nar	NJ-1A
	spare	97.2	32.02	111.43	179.03		max	310.73	246.61	341.14	372.37		ATP	174.02	169.13	183.66	151.02
		34.5	1.58	115.89	224.96			276.34	226.46	335.83	412.9			189.11	167.58	174.71	145.18
		97.46	10	46.19	155.77			313.78	271.87	311.07	342.77			167.64	203.46	209.74	146.77
		37.55	33.84	88.44				287.32	259.92	316.27				200.07	175.03	182.86
	average of control	66.6775					average of control	297.042					average of control	182.71
	all the data/66.6775*100	145.776	48.0222	167.118	268.501		all the data/297.0425*100	104.608	83.0218	114.846	125.359		all the data/182.71*100	95.2438	92.5675	100.52	82.6556
		51.7416	2.36961	173.807	337.385			93.0305	76.2382	113.058	139.004			103.503	91.7191	95.6215	79.4593
		146.166	14.9976	69.2737	233.617			105.635	91.5256	104.722	115.394			91.752	111.357	114.794	80.3295
		56.3158	50.7518	132.638				96.7269	87.5026	106.473				109.501	95.7966	100.082
	average	100	29.0353	135.709	279.835		average	100	84.5721	109.775	126.586		average	100	97.86	102.754	80.8148
	SD	45.9999	20.858	41.4157	43.1145		SD	5.29789	5.67442	4.26965	9.67745		SD	6.94978	7.9395	7.21046	1.34926
	note:There is one sample contaminated in Group NJ-1A.
	control vs lps：p=0.0286，95%CI[2.408 to 95.620]						control vs lps：p=0.0138,95%CI[-26.40 to -4.461]
	lps vs Nar：p=0.0131，95%CI[-124.3 to -17.93]						lps vs nar：p=0.0033，95% CI[-39.92 to -10.48]
	lps vs nj-1a：p＜0.001，95%CI[-224.7 to -109.8]						lps vs NJ-1A,p＜0.001，95% CI[-57.91 to -26.11]
																		A:B46:R61ec+S63ar
