# Supplementary material for: Nardostachys jatamansi Extract and Nardosinone Exert Neuroprotective Effects by Suppressing Glucose Metabolic Reprogramming and Modulating T Cell Infiltration
Source: Cells. 2025 Apr 28;14(9):644. doi: 10.3390/cells14090644 (PMC12071694; doi:10.3390/cells14090644)
Supplement: Supplementary file 1 [file cells-14-00644-s001.zip › Supplementary File S1/The original data of all bar charts/fig6.xlsx]

## Sheet: Sheet1
A:
		Control	LPS	Nar	NJ-1A				C13	C14	mean	Remove the background		background		mean
	CCL2	17787.5	117808	116269	76161			Control	20824	20701	20762.5	18065.5		2396	2998	2697
	CCL5	6637.5	14535.5	8719	8360			LPS	122764	120928	121846	117808		3722	4355	4038.5
	CCL9/10	1735	33155.5	26059	5552.5			Nar	122774	122615	122694	116269		5533	7318	6425.5
	CCL11	440.5	2645	1707	0			NJ-1A	81328	81829	81578.5	76161		6169	4666	5417.5
	CCL12	4793	26893.5	11969	2384.5
	CXCL1	64.5	76619.5	71565	50132.5
	CXCL10	621	25963.5	11564.5	2242.5
									D5	D6	mean
								Control	7184	8352	7768	5071
								LPS	31293	30571	30932	26893.5
								Nar	18526	18263	18394.5	11969
								NJ-1A	8345	7259	7802	2384.5
									D17	D18	mean
								Control	9632	9593	9612.5	6915.5
								LPS	18200	18948	18574	14535.5
								Nar	15448	14841	15144.5	8719
								NJ-1A	13246	14309	13777.5	8360
									D15	D16	mean
								Control	2833	2690	2761.5	64.5
								LPS	80117	81199	80658	76619.5
								Nar	78669	77312	77990.5	71565
								NJ-1A	54056	57044	55550	50132.5
									D13	D14	mean
								Control	4966	3898	4432	1735
								LPS	32745	41643	37194	33155.5
								Nar	35495	29474	32484.5	26059
								NJ-1A	11980	9960	10970	5552.5
									C3	C4	mean		correct
								Control	2820	3455	3137.5	440.5	2485
								LPS	7144	6223	6683.5	2645	4689.5
								Nar	7768	8497	8132.5	1707	3751.5
								NJ-1A	2793	3953	3373	-2044.5	0
									C9	C10	Mean
								Control	3467	3169	3318	621
								LPS	30346	29658	30002	25963.5
								Nar	17717	18263	17990	11564.5
								NJ-1A	8260	7060	7660	2242.5
B:	CCL2	control	lps	Nar	NJ-1A		CCL5：	control	lps	Nar	NJ-1A		ccl12	control	lps	Nar	NJ-1A		cxcl10	control	lps	Nar	NJ-1A
		0.89533	26.7124	8.8752	4.69177			1.07257	3.71494	1.21336	0.52341			1.36446	3.92965	1.27569	0.59348			0.89132	1.74901	0.73266	1.09175
		0.91271	28.3873	8.58932	4.04379			1.1031	3.67717	1.92411	1.51865			0.95728	3.3737	1.6753	0.56379			0.97222	4.77678	1.51694	0.90193
		1.22374	18.9171	10.2093	3.34438			0.8452	3.33209	2.62898	1.21714			0.7656	3.19718	2.24084	0.46826			1.15398	1.69342	1.68616	0.81636
		1.3534	17.3061	10.6972	3.12521			0.99993	2.78521	1.86041	0.65277			0.90574	1.8434	1.5822	0.44408			1.42906	2.92961	1.15466	0.76154
	average of control	1.0963					average of control	1.0052					average of control	0.99827					average of control	1.11164
	Normalization:all the data/1.096295	0.816687	24.3661	8.09563	4.27966		Normalization:all the data/1.0052	1.06702	3.69572	1.20708	0.520702		Normalization:all the data/0.99827	1.36682	3.93646	1.2779	0.594508		Normalization:all the data/1.111645	0.801803	1.57335	0.659077	0.982103
		0.832541	25.8939	7.83486	3.6886			1.09739	3.65815	1.91416	1.51079			0.958939	3.37955	1.6782	0.564767			0.874578	4.29704	1.36459	0.811347
		1.11625	17.2555	9.31255	3.05062			0.840828	3.31485	2.61538	1.21084			0.766927	3.20272	2.24472	0.469071			1.03808	1.52335	1.51682	0.734371
		1.23452	15.786	9.75759	2.8507			0.994757	2.7708	1.85079	0.649393			0.90731	1.84659	1.58494	0.44485			1.28554	2.63538	1.03869	0.685057
	average	1	20.8253	8.75016	3.46739		average	1	3.35988	1.89685	0.972933		average	1	3.09133	1.69644	0.518299		average	1	2.50728	1.14479	0.80322
	SD	0.180389	4.36937	0.805819	0.561853		SD	0.0991724	0.371078	0.498619	0.404687		SD	0.223137	0.767966	0.349483	0.0628198		SD	0.185738	1.12472	0.329351	0.112659
	control vs lps:p＜0.001,95%CI[13.65 to 26.00]						control vs lps:p＜0.001,95%CI[1.817 to 2.903]						control vs lps:p=0.0040,95%CI[0.9615 to 3.221]						control vs lps:p=0.0286,95%CI[-3.805 to -0.320]
	lps vs nar:p＜0.001,95%CI[6.556 to 17.59]						lps vs nar:p=0.0044,95%CI[0.5490 to 2.377]						lps vs nar:p=0.0123,95%CI[0.3522 to 2.438]						lps vs nar:p=0.0286,95%CI[-3.622 to -0.063]
	lps vs NJ-1A,p＜0.001,95%CI[11.84 to 22.88]						lps vs NJ-1A,p＜0.001,95%CI[1.473 to 3.301]						lps vs NJ-1A,p＜0.001,95%CI[1.530 to 3.616]						lps vs NJ-1A,p=0.0286,95%CI[-3.960 to -0.657]
D:	Ctrl	LPS	Nar	NJ-1A
	239	320	171	248
	201	288	161	276
	238	317	160	274
average of control	226
Normalization:all the data/226*100	105.752	141.593	75.6637	109.735
	88.9381	127.434	71.2389	122.124
	105.31	140.265	70.7965	121.239
average	100	136.431	72.5664	117.699
SD	7.82406	6.38491	2.19759	5.6434
control vs lps:p=0.0070,95%CI[16.60 to 56.26]
lps vs nar:p＜0.001,95%CI[49.32 to 78.41]
lps vs NJ-1A,p=0.0182,95%CI[4.185 to 33.28]
