# Supplementary material for: Nardostachys jatamansi Extract and Nardosinone Exert Neuroprotective Effects by Suppressing Glucose Metabolic Reprogramming and Modulating T Cell Infiltration
Source: Cells. 2025 Apr 28;14(9):644. doi: 10.3390/cells14090644 (PMC12071694; doi:10.3390/cells14090644)
Supplement: Supplementary file 1 [file cells-14-00644-s001.zip › Supplementary File S1/The original data of all bar charts/fig7.xlsx]

## Sheet: Sheet1
	Control	lps	Nar(5)	Nar(10)	NJ-1A(10)	NJ-1A(25)
	5161	9635	7091	6914	7213	6824
	4723	8138	7365	6817	6777	6741
	4507	8314	7704	6443	6954	6692
	4475	7672	7764	6832	6607	6918
average	4716.5	8439.75	7481	6751.5	6887.75	6793.75
SD	273.786	728.857	271.742	181.899	224.312	85.8614
	control vs lps：p＜0.001，95%CI[2623 to 4823]
	lps vs. Nar(5)：p=0.0558，95%CI[-25.68 to 1943]
	lps vs. Nar(10)：p=0.0028，95%CI[703.8 to 2673]
	lps vs. NJ-1A(10)：p=0.0037，95%CI[606.3 to 2498]
	lps vs. NJ-1A(25)：p=0.0026，95%CI[700.3 to 2592]
