# Supplementary material for: Nardostachys jatamansi Extract and Nardosinone Exert Neuroprotective Effects by Suppressing Glucose Metabolic Reprogramming and Modulating T Cell Infiltration
Source: Cells. 2025 Apr 28;14(9):644. doi: 10.3390/cells14090644 (PMC12071694; doi:10.3390/cells14090644)
Supplement: Supplementary file 1 [file cells-14-00644-s001.zip › Supplementary File S1/The original data of all bar charts/fig8.xlsx]

## Sheet: Sheet1
	Normalization:other groups/control group
A/B:	repeat 1	control	lps	nj-1a-5	nj-1a-10	nj-1a-25		repeat 1	control	lps	nar-2.5	nar-5	nar-10
	p-akt	118666	183137	133297	96328	99649		p-akt	93625	163078	156399	86444	58449
	akt	232353	231498	221171	218369	175794		akt	222414	226756	233515	214475	199326
	p-akt/akt	0.510714	0.791095	0.602688	0.441125	0.566851		p-akt/akt	0.420949	0.719178	0.66976	0.403049	0.293233
	Normalization:	1	1.549	1.18009	0.863742	1.10992		Normalization:	1	1.70847	1.59107	0.957478	0.6966
	repeat 2	control	lps	nj-1a-5	nj-1a-10	nj-1a-25		repeat 2	control	lps	nar-2.5	nar-5	nar-10
	p-akt	84339	137080	101498	90380	72264		p-akt	120942	146035	131035	156082	138803
	akt	313049	306217	310690	321615	312963		akt	124322	110369	122857	111562	129030
	p-akt/akt	0.269411	0.447656	0.326686	0.281019	0.230903		p-akt/akt	0.972813	1.32315	1.06657	1.39906	1.07574
	Normalization:	1	1.66161	1.21259	1.04309	0.857065		Normalization:	1	1.36013	1.09637	1.43816	1.10581
	repeat 3	control	lps	nj-1a-5	nj-1a-10	nj-1a-25		repeat 3	control	lps	nar-2.5	nar-5	nar-10
	p-akt	105230	168555	161538	142140	124296		p-akt	85275	133475	120277	120547	129847
	akt	304311	279699	307397	327089	291079		akt	286972	260774	327514	315195	355859
	p-akt/akt	0.345798	0.60263	0.525503	0.434561	0.427018		p-akt/akt	0.297154	0.511842	0.367242	0.382452	0.364883
	Normalization:	0.999999	1.74272	1.51968	1.25669	1.23488		Normalization:	1	1.72248	1.23587	1.28705	1.22793
	p-akt/akt	control	lps	nj-1a-5	nj-1a-10	nj-1a-25		p-akt/akt	control	lps	nar-2.5	nar-5	nar-10
		1	1.549	1.18009	0.863742	1.10992			1	1.70847	1.59107	0.957478	0.6966
		1	1.66161	1.21259	1.04309	0.857065			1	1.36013	1.09637	1.43816	1.10581
		0.999999	1.74272	1.51968	1.25669	1.23488			1	1.72248	1.23587	1.28705	1.22793
	average	1	1.65111	1.30412	1.05451	1.06729		average	1	1.59703	1.30777	1.22756	1.01011
	SD	1.2871e-06	0.0794352	0.153001	0.160623	0.157159		SD	7.80927e-07	0.167608	0.208262	0.200695	0.227222
		control vs lps：p＜0.001，95%CI[0.4952 to 0.8071]						control vs lps：p=0.0073，95%CI[0.2680 to 0.9261]
		control vs nj-1a-5：p=0.0946，95%CI[-0.06082 to 0.7548]						control vs nar-2.5：p=0.3959，95%CI[-0.2927 to 0.8712]
		lps vs. nj-1a-10：p=0.0075，95%CI[0.1888 to 1.004]						lps vs. nar-5:p=0.2333,95%CI[-0.2125 to 0.9515]
		lps vs. nj-1a-25：p=0.0085，95%CI[0.1760 to 0.9916]						lps vs. nar-10:p=0.0482，95%CI[0.004927 to 1.169]
C:	repeat 1	control	lps	nj-1a-5	nj-1a-10	nj-1a-25		repeat 1	control	lps	nar-2.5	nar-5	nar-10
	p-mtor	78783	113440	32199	39033	64359		p-mtor	245061	274127	248995	257931	211261
	mtor	173510	187497	85138	163154	174015		mtor	322632	270500	291926	300308	296691
	p-mtor/mtor	0.454055	0.605023	0.378198	0.23924	0.369847		p-mtor/mtor	0.759568	1.01341	0.852939	0.858888	0.712057
	Normalization:	0.999999	1.33249	0.832934	0.526897	0.814543		Normalization:	1	1.33419	1.12293	1.13076	0.93745
	repeat 2	control	lps	nj-1a-5	nj-1a-10	nj-1a-25		repeat 2	control	lps	nar-2.5	nar-5	nar-10
	p-mtor	302337	355165	297613	323717	357982		p-mtor	212903	268667	283545	343987	190715
	mtor	206281	213970	218048	233174	246108		mtor	194536	189990	178074	195256	180892
	p-mtor/mtor	1.46566	1.65988	1.3649	1.38831	1.45457		p-mtor/mtor	1.09441	1.41411	1.59229	1.76172	1.0543
	Normalization:	1	1.13252	0.931253	0.947225	0.992438		Normalization:	1	1.29212	1.45492	1.60974	0.963349
	repeat 3	control	lps	nj-1a-5	nj-1a-10	nj-1a-25		repeat 3	control	lps	nar-2.5	nar-5	nar-10
	p-mtor	185884	163399	136477	145756	194530		p-mtor	199415	190883	164461	195885	172938
	mtor	239443	182356	216480	277852	319249		mtor	128790	87378	88311	81187	175505
	p-mtor/mtor	0.776318	0.896044	0.630437	0.524581	0.609336		p-mtor/mtor	1.54837	2.18457	1.86229	2.41276	0.985374
	Normalization:	1	1.15422	0.812086	0.67573	0.784905		Normalization:	1	1.41088	1.20274	1.55826	0.636393
	p-mtor/mtor	control	lps	nj-1a-5	nj-1a-10	nj-1a-25		p-mtor/mtor	control	lps	nar-2.5	nar-5	nar-10
		0.999999	1.33249	0.832934	0.526897	0.814543			1	1.33419	1.12293	1.13076	0.93745
		1	1.13252	0.931253	0.947225	0.992438			1	1.29212	1.45492	1.60974	0.963349
		1	1.15422	0.812086	0.67573	0.784905			1	1.41088	1.20274	1.55826	0.636393
	average	1	1.20641	0.858758	0.716617	0.863962		average	1	1.34573	1.2602	1.43292	0.845731
	SD	5.08816e-07	0.0895904	0.0519639	0.174017	0.0916484		SD	6.99958e-08	0.0491656	0.141495	0.214691	0.148401
		control vs lps：p=0.0311，95%CI[0.03052 to 0.3823]						control vs lps：p＜0.001，95%CI[0.2492 to 0.4423]
		control vs nj-1a-5：p=0.0347，95%CI[0.02760 to 0.6677]						control vs nar-2.5：p=0.8935，95%CI[-0.3478 to 0.5188]
		lps vs. nj-1a-10：p=0.0058，95%CI[0.1697 to 0.8098]						lps vs. nar-5：p=0.8884，95%CI[-0.5205 to 0.3461]
		lps vs. nj-1a-25：p=0.0372，95%CI[0.02240 to 0.6625]						lps vs. nar-10：p=0.0261，95%CI[0.06671 to 0.9333]
D:	con	lps	nar	1a	con-mhy	lps-mhy	nar-mhy	1a-mhy
	0.27248	14.0327	6.40328	5.17712	0.13624	21.7984	17.1662	9.40056
	0.54496	16.0763	7.08448	3.81472	1.4988e-15	24.2507	21.3897	10.0818
	1.77112	15.3951	6.1308	4.90464	0.13624	24.7957	24.6594	8.58312
	0.81744	16.485	5.99456	4.63216	0.27248	21.3897	18.6649	8.71936
	1.22616	17.8474	6.40328	4.7684	0.6812	19.4823	16.2126	9.94552
average of lps		15.9673
Normalization:all the data/15.967328*100	1.70648	87.884	40.1024	32.4232	0.853242	136.519	107.509	58.8737
	3.41297	100.683	44.3686	23.8908	9.38667e-15	151.877	133.959	63.1399
	11.0922	96.4164	38.3959	30.7167	0.853242	155.29	154.437	53.7543
	5.11945	103.242	37.5427	29.0102	1.70648	133.959	116.894	54.6075
	7.67918	111.775	40.1024	29.8635	4.26621	122.014	101.536	62.2867
average	5.80205	100	40.1024	29.1809	1.53584	139.932	122.867	58.5324
SD	3.30018	7.86465	2.35223	2.87582	1.46797	12.2225	19.216	3.83864
		control vs lps：p=0.0079,96.83% CI[82.76 to 106.7]
		lps vs. nar(10):p＜0.001,95%CI[83.54 to 113.4]
		lps vs. nj-1a(25)：p＜0.001,95%CI[-54.86 to -25.01]
		lps vs lps-mhc:p＜0.001,95%CI[23.17 to 56.69]
		nar(10) vs nar(10)-mhc:p＜0.001,95%CI[60.44 to 105.1]
		nj-1a(25) vs nj-1a(25)-mhc:p＜0.001,95%CI[23.82 to 34.88]
	CXCL10
E:	control	lps	control+mhy1485	lps+mhy1485	nar(10)	nj-1a(25)	nar(10)+mhy1485	nj-1a(25)+mhy1485
	79.582	1314.05	81.3773	1970.07	1091.09	966.673	2202.89	1855.56
	73.6482	1254.37	115.528	1754.52	936.596	871.367	1941.14	1258.8
	70.7104	1315.56	82.578	1813.43	1133.08	413.747	1771.76	1737.37
	77.7937	1335.23	118.104	2085.89	932.703	625.14	2006.5	1646.07
	134.48	1282.56	182.197	2117.68	1037.55	721.191	2106.43	1616.14
average	87.2429	1300.35	115.957	1948.32	1026.2	719.624	2005.74	1622.79
SD	23.8222	28.5178	36.6127	144.105	80.6632	193.158	146.92	200.192
		control vs lps：p＜0.001,95%CI[1170 to 1256]
		lps vs nar（10）：p=0.0147,95%CI[58.32 to 490.0]
		lps vs nj-1a（25）：p＜0.001,95%CI[364.9 to 796.6]
		lps vs lps+mhc：p＜0.001,95%CI[478.6 to 817.3]
		nar（10）vs nar（10）+mhc：p＜0.001,95%CI[786.3 to 1173]
		nj-1a(25) vs nj-1a（25）+mhc：p＜0.001,95%CI[582.4 to 1224]
	CCL5
	control	lps	control+mhy1485	lps+mhy1485	nar(10)	nj-1a(25)	nar(10)+mhy1485	nj-1a(25)+mhy1485
	2456.12	6144.69	3180.96	7002.09	5589.96	5334.73	7074.07	8198.1
	2408.55	6565.06	3163.75	7585.17	4839.14	5235.46	7646.74	7339.93
	3044.21	6984.19	3253.04	7015.55	5755.38	5802.12	6655.06	6997.62
	2892.85	6300.48	3270.43	7054.27	5876.64	6312.9	8399.63	7509
	3662.11	5813.84	3328.64	6930.7	5888.46	5286.73	7178.55	8071.19
average	2892.77	6361.65	3239.36	7117.56	5589.92	5594.39	7390.81	7623.17
SD	456.061	394.929	60.4181	237.199	390.483	412.385	594.967	450.742
		control vs lps：p＜0.001,95%CI[2773 to 4164]
		lps vs nar（10）：p=0.0330,95%CI[65.02 to 1478]
		lps vs nj-1a（25）：p=0.0340,95%CI[60.55 to 1474]
		lps vs lps+mhc：p=0.0112,95%CI[224.7 to 1287]
		nar（10）vs nar（10）+mhc：p＜0.001,95%CI[980.3 to 2621]
		nj-1a(25) vs nj-1a（25）+mhc：p＜0.001,95%CI[1324 to 2733]
F:	Normalization:other groups/control group
	repeat 1	control	lps	nar(10)	nar(10)+mhy1485		repeat 1	control	lps	nj-1a(25)	nj-1a(25)+mhy1485
	p-mtor	231467	319293	212718	287858		p-mtor	44778	193131	55291	116015
	mtor	241910	127638	155890	141888		mtor	146703	158810	142126	139188
	p-mtor/mtor	0.956831	2.50155	1.36454	2.02877		p-mtor/mtor	0.305229	1.21611	0.389028	0.833513
	Normalization:	1	2.61441	1.4261	2.1203		Normalization:	1	3.98427	1.27454	2.73078
	repeat 2	control	lps	nar(10)	nar(10)+mhy1485		repeat 2	control	lps	nj-1a(25)	nj-1a(25)+mhy1485
	p-mtor	125085	115280	98799	128885		p-mtor	43041	166812	80310	149638
	mtor	240978	120548	159144	114846		mtor	259152	303411	312685	296708
	p-mtor/mtor	0.519072	0.9563	0.620815	1.12224		p-mtor/mtor	0.166084	0.549789	0.25684	0.504327
	Normalization:	1	1.84233	1.19601	2.16202		Normalization:	1	3.31031	1.54645	3.03658
	repeat 3	control	lps	nar(10)	nar(10)+mhy1485		repeat 3	control	lps	nj-1a(25)	nj-1a(25)+mhy1485
	p-mtor	193670	380080	304899	391804		p-mtor	78464	234116	98024	171474
	mtor	174811	164741	170305	192252		mtor	179606	115640	100030	87815
	p-mtor/mtor	1.10788	2.30714	1.79031	2.03797		p-mtor/mtor	0.436867	2.02452	0.979946	1.95267
	Normalization:	1	2.08248	1.61598	1.83952		Normalization:	1	4.63419	2.24312	4.46972
	p-mtor/mtor	control	lps	nar(10)	nar(10)+mhy1485		p-mtor/mtor	control	lps	nj-1a(25)	nj-1a(25)+mhy1485
		1	2.61441	1.4261	2.1203			1	3.98427	1.27454	2.73078
		1	1.84233	1.19601	2.16202			1	3.31031	1.54645	3.03658
		1	2.08248	1.61598	1.83952			1	4.63419	2.24312	4.46972
	average	1	2.17974	1.4127	2.04061		average	1	3.97625	1.68804	3.41236
	SD	2.02795e-07	0.322619	0.171713	0.14321		SD	4.58598e-07	0.540503	0.407898	0.758018
		control vs lps:p=0.0066,95%CI[0.5464 to 1.813]						control vs lps:p=0.0015，95%CI[1.915 to 4.037]
		lps vs nar:p=0.0412,95%CI[-1.485 to -0.04953]						lps vs nar：p=0.0088，95%CI[-3.618 to -0.9588]
		nar vs nar-mhc:p=0.0165,95%CI[0.1889 to 1.067]						nj-1a vs nj-1a-mhc：p=0.0472，95%CI[0.03437 to 3.414]
