# Supplementary material for: Nardostachys jatamansi Extract and Nardosinone Exert Neuroprotective Effects by Suppressing Glucose Metabolic Reprogramming and Modulating T Cell Infiltration
Source: Cells. 2025 Apr 28;14(9):644. doi: 10.3390/cells14090644 (PMC12071694; doi:10.3390/cells14090644)
Supplement: Supplementary file 1 [file cells-14-00644-s001.zip › Supplementary File S1/The original data of all bar charts/fig9.xlsx]

## Sheet: Sheet1
B:	control	mptp	Nar-16	Nar-80	Nj-1a-10	Nj-1a-100			F:		control	mptp	nar	nj-1a
	6.1	5.7	3.3	5.7	5.7	3.4				repeat 1	0.210093	0.100331	0.319936	0.291197
	1.1	4.4	4.6	5.2	5.2	6				repeat 2	0.308187	0.170927	0.271922	0.256428
	7	5.2	6.2	5	5	3.7				repeat 3	0.270363	0.176537	0.212674	0.228885
	4.7	4	4.1	4	7	4				repeat 4	0.245348	0.14216	0.239823	0.213423
	5.8	5.2	5.6	6.4	4.9	6.1				average of control	0.258498
	6.3	5.7	6	4.1	4.8	5.9				Normalization:all the data/0.258498*100	81.2745	38.8131	123.767	112.65
	6.2	5.1	5.4	4.5	4	5					119.222	66.1232	105.193	99.1993
	7.2	3.6	3.2	5.3	5.8	5.2					104.59	68.2934	82.2728	88.544
	6.3	5.5	5.4	3.8	6.2	5.7					94.9131	54.9945	92.7756	82.5626
	5.4	6.1	4.2	4	2.3	3.4				average	100	57.056	101.002	95.7389
average	5.61	5.05	4.8	4.8	5.09	4.84				SD	13.8482	11.6785	15.4458	11.4382
SD	1.65073	0.763217	1.02274	0.817313	1.21939	1.05376					control vs mptp:p=0.0063,95%CI[-68.54 to -17.35]
											mptp vs nar:p=0.0046,95%CI[-71.66 to -16.23]
											mptp vs nj-1a:p=0.0098,95%CI[-66.40 to -10.97]
	Normalization:other groups/control group								G:		control	mptp	nar	nj-1a
D	repeat 1	control	mptp	nar-16	nar-80	nj-1a-10	nj-1a-100			repeat 1	0.204	0.115	0.197	0.159
	th	374022	292316	267569	338369	310212	346713			repeat 2	0.236	0.133	0.165	0.131
	actin	456073	489883	439259	425402	436806	466458			repeat 3	0.197	0.138	0.145	0.22
	th/actin	0.820092	0.596706	0.609137	0.79541	0.710183	0.743289			repeat 4	0.195	0.15	0.176	0.171
	Normalization:	1	0.727608	0.742767	0.969903	0.865979	0.906348			average of control	0.208
	repeat 2	control	mptp	nar-16	nar-80	nj-1a-10	nj-1a-100			Normalization:all the data/0.208*100	98.0769	55.2885	94.7115	76.4423
	th	80324	69527	79867	80318	70321	73324				113.462	63.9423	79.3269	62.9808
	actin	191969	198900	245420	192055	190670	169471				94.7115	66.3462	69.7115	105.769
	th/actin	0.418422	0.349558	0.32543	0.418203	0.36881	0.432664				93.75	72.1154	84.6154	82.2115
	Normalization:	0.999999	0.835419	0.777755	0.999477	0.881431	1.03404			average	100	64.4231	82.0913	81.851
	repeat 3	control	mptp	nar-16	nar-80	nj-1a-10	nj-1a-100			SD	7.93633	6.05273	9.03523	15.4722
	th	591979	461203	481511	438042	444947	521400				control vs mptp:p＜0.001,95%[-49.68 to -21.48]
	actin	435536	405968	351725	343731	384779	351372				mptp vs nar:p=0.0306,95%[2.305 to 33.03]
	th/actin	1.3592	1.13606	1.369	1.27437	1.15637	1.4839				mptp vs nj-1a:p=0.1191,95%CI[-6.043 to 40.90]
	Normalization:	1	0.83583	1.00721	0.937594	0.850775	1.09175
	repeat 4	control	mptp	nar-16	nar-80	nj-1a-10	nj-1a-100
	th2	231951	122032	161817	133785	141876	168310
	actin2	582373	436565	416851	317104	296130	389573
	th/actin	0.398286	0.279528	0.388189	0.421896	0.4791	0.432037
	Normalization:	1	0.701827	0.974649	1.05928	1.20291	1.08474
		control	mptp	nar-16	nar-80	nj-1a-10	nj-1a-100
		100	72.7608	74.2767	96.9903	86.5979	90.6348
		99.9999	83.5419	77.7755	99.9477	88.1431	103.404
		100	83.583	100.721	93.7594	85.0775	109.175
		100	70.1827	97.4649	105.928	120.291	108.474
	average	100	77.5171	87.5596	99.1564	95.0273	102.922
	SD	4.06645e-05	6.1137	11.6566	4.48051	14.626	7.43519
		control vs mptp：p＜0.001,95%CI[-31.12 to -13.85]
		mptp vs. nar-80:p=0.0474,95%CI[-43.06 to -0.2194]
		mptp vs nj-1a-100:p=0.0186,95%CI[-46.82 to -3.985]
